# Supplementary material for: Niche Distribution Pattern of Rüppell's Vulture (Gyps rueppellii) and Conservation Implication in Kenya
Source: Ecol Evol. 2024 Dec 6;14(12):e70371. doi: 10.1002/ece3.70371 (PMC11621865; doi:10.1002/ece3.70371)
Supplement: Supplementary file 1 — Data S1: [file ECE3-14-e70371-s001.zip]

Archive with 4 entries (4 files):
- 0141659-240321170329656.zip
- 0141659-240321170329656/0141659-240321170329656.csv
- Purity's Code.R
- SUPPORTING MATERIAL.docx
