# Supplementary material for: Niche Distribution Pattern of Rüppell's Vulture (Gyps rueppellii) and Conservation Implication in Kenya
Source: Ecol Evol. 2024 Dec 6;14(12):e70371. doi: 10.1002/ece3.70371 (PMC11621865; doi:10.1002/ece3.70371)
Supplement: Supplementary file 1 — Data S1: [file ECE3-14-e70371-s001.zip › 0141659-240321170329656/0141659-240321170329656.csv]

gbifID	datasetKey	occurrenceID	kingdom	phylum	class	order	family	genus	species	infraspecificEpithet	taxonRank	scientificName	verbatimScientificName	verbatimScientificNameAuthorship	countryCode	locality	stateProvince	occurrenceStatus	individualCount	publishingOrgKey	decimalLatitude	decimalLongitude	coordinateUncertaintyInMeters	coordinatePrecision	elevation	elevationAccuracy	depth	depthAccuracy	eventDate	day	month	year	taxonKey	speciesKey	basisOfRecord	institutionCode	collectionCode	catalogNumber	recordNumber	identifiedBy	dateIdentified	license	rightsHolder	recordedBy	typeStatus	establishmentMeans	lastInterpreted	mediaType	issue
3868078725	00327ee4-9970-4aef-b51a-d6998ebcc249	1970/1984_89_3d	Animalia	Chordata	Aves	Accipitriformes	Accipitridae	Gyps	Gyps rueppellii		SPECIES	Gyps rueppellii (A.E.Brehm, 1852)	Gyps rueppellii (A.E.Brehm, 1852)		KE	3d		PRESENT		d8d6c888-92e7-4036-9808-fb3812be61e1	4.25	35.75	35779.0						1970-01-01T00:00/1984-01-01T00:00				2480384	2480384	OCCURRENCE							CC_BY_4_0					2024-01-26T19:13:12.570Z		COUNTRY_DERIVED_FROM_COORDINATES;CONTINENT_DERIVED_FROM_COORDINATES;TAXON_MATCH_TAXON_ID_IGNORED
3868078703	00327ee4-9970-4aef-b51a-d6998ebcc249	1970/1984_89_4c	Animalia	Chordata	Aves	Accipitriformes	Accipitridae	Gyps	Gyps rueppellii		SPECIES	Gyps rueppellii (A.E.Brehm, 1852)	Gyps rueppellii (A.E.Brehm, 1852)		KE	4c		PRESENT		d8d6c888-92e7-4036-9808-fb3812be61e1	4.25	36.25	35689.0						1970-01-01T00:00/1984-01-01T00:00				2480384	2480384	OCCURRENCE							CC_BY_4_0					2024-01-26T19:13:12.560Z		COUNTRY_DERIVED_FROM_COORDINATES;CONTINENT_DERIVED_FROM_COORDINATES;TAXON_MATCH_TAXON_ID_IGNORED
3868078566	00327ee4-9970-4aef-b51a-d6998ebcc249	1970/1984_89_2c	Animalia	Chordata	Aves	Accipitriformes	Accipitridae	Gyps	Gyps rueppellii		SPECIES	Gyps rueppellii (A.E.Brehm, 1852)	Gyps rueppellii (A.E.Brehm, 1852)		KE	2c		PRESENT		d8d6c888-92e7-4036-9808-fb3812be61e1	4.25	34.25	36044.0						1970-01-01T00:00/1984-01-01T00:00				2480384	2480384	OCCURRENCE							CC_BY_4_0					2024-01-26T19:13:12.536Z		COUNTRY_DERIVED_FROM_COORDINATES;CONTINENT_DERIVED_FROM_COORDINATES;TAXON_MATCH_TAXON_ID_IGNORED
3868073603	00327ee4-9970-4aef-b51a-d6998ebcc249	1970/1984_89_102a	Animalia	Chordata	Aves	Accipitriformes	Accipitridae	Gyps	Gyps rueppellii		SPECIES	Gyps rueppellii (A.E.Brehm, 1852)	Gyps rueppellii (A.E.Brehm, 1852)		KE	102a		PRESENT		d8d6c888-92e7-4036-9808-fb3812be61e1	-3.25	39.25	35136.0						1970-01-01T00:00/1984-01-01T00:00				2480384	2480384	OCCURRENCE							CC_BY_4_0					2024-01-26T19:13:11.583Z		COUNTRY_DERIVED_FROM_COORDINATES;CONTINENT_DERIVED_FROM_COORDINATES;TAXON_MATCH_TAXON_ID_IGNORED
3868073600	00327ee4-9970-4aef-b51a-d6998ebcc249	1970/1984_89_101b	Animalia	Chordata	Aves	Accipitriformes	Accipitridae	Gyps	Gyps rueppellii		SPECIES	Gyps rueppellii (A.E.Brehm, 1852)	Gyps rueppellii (A.E.Brehm, 1852)		KE	101b		PRESENT		d8d6c888-92e7-4036-9808-fb3812be61e1	-3.25	38.75	35230.0						1970-01-01T00:00/1984-01-01T00:00				2480384	2480384	OCCURRENCE							CC_BY_4_0					2024-01-26T19:13:11.580Z		COUNTRY_DERIVED_FROM_COORDINATES;CONTINENT_DERIVED_FROM_COORDINATES;TAXON_MATCH_TAXON_ID_IGNORED
3868073597	00327ee4-9970-4aef-b51a-d6998ebcc249	1970/1984_89_101c	Animalia	Chordata	Aves	Accipitriformes	Accipitridae	Gyps	Gyps rueppellii		SPECIES	Gyps rueppellii (A.E.Brehm, 1852)	Gyps rueppellii (A.E.Brehm, 1852)		KE	101c		PRESENT		d8d6c888-92e7-4036-9808-fb3812be61e1	-3.75	38.25	35323.0						1970-01-01T00:00/1984-01-01T00:00				2480384	2480384	OCCURRENCE							CC_BY_4_0					2024-01-26T19:13:11.580Z		COUNTRY_DERIVED_FROM_COORDINATES;CONTINENT_DERIVED_FROM_COORDINATES;TAXON_MATCH_TAXON_ID_IGNORED
3868073596	00327ee4-9970-4aef-b51a-d6998ebcc249	1970/1984_89_101a	Animalia	Chordata	Aves	Accipitriformes	Accipitridae	Gyps	Gyps rueppellii		SPECIES	Gyps rueppellii (A.E.Brehm, 1852)	Gyps rueppellii (A.E.Brehm, 1852)		KE	101a		PRESENT		d8d6c888-92e7-4036-9808-fb3812be61e1	-3.25	38.25	35323.0						1970-01-01T00:00/1984-01-01T00:00				2480384	2480384	OCCURRENCE							CC_BY_4_0					2024-01-26T19:13:11.580Z		COUNTRY_DERIVED_FROM_COORDINATES;CONTINENT_DERIVED_FROM_COORDINATES;TAXON_MATCH_TAXON_ID_IGNORED
3868073595	00327ee4-9970-4aef-b51a-d6998ebcc249	1970/1984_89_101d	Animalia	Chordata	Aves	Accipitriformes	Accipitridae	Gyps	Gyps rueppellii		SPECIES	Gyps rueppellii (A.E.Brehm, 1852)	Gyps rueppellii (A.E.Brehm, 1852)		KE	101d		PRESENT		d8d6c888-92e7-4036-9808-fb3812be61e1	-3.75	38.75	35230.0						1970-01-01T00:00/1984-01-01T00:00				2480384	2480384	OCCURRENCE							CC_BY_4_0					2024-01-26T19:13:11.581Z		COUNTRY_DERIVED_FROM_COORDINATES;CONTINENT_DERIVED_FROM_COORDINATES;TAXON_MATCH_TAXON_ID_IGNORED
3868072803	00327ee4-9970-4aef-b51a-d6998ebcc249	1970/1984_89_113b	Animalia	Chordata	Aves	Accipitriformes	Accipitridae	Gyps	Gyps rueppellii		SPECIES	Gyps rueppellii (A.E.Brehm, 1852)	Gyps rueppellii (A.E.Brehm, 1852)		KE	113b		PRESENT		d8d6c888-92e7-4036-9808-fb3812be61e1	-4.25	38.75	35230.0						1970-01-01T00:00/1984-01-01T00:00				2480384	2480384	OCCURRENCE							CC_BY_4_0					2024-01-26T19:13:11.429Z		COUNTRY_DERIVED_FROM_COORDINATES;CONTINENT_DERIVED_FROM_COORDINATES;TAXON_MATCH_TAXON_ID_IGNORED
3868055304	00327ee4-9970-4aef-b51a-d6998ebcc249	1900/1970_89_28a	Animalia	Chordata	Aves	Accipitriformes	Accipitridae	Gyps	Gyps rueppellii		SPECIES	Gyps rueppellii (A.E.Brehm, 1852)	Gyps rueppellii (A.E.Brehm, 1852)		KE	28a		PRESENT		d8d6c888-92e7-4036-9808-fb3812be61e1	2.75	38.25	35323.0						1900-01-01T00:00/1970-01-01T00:00				2480384	2480384	OCCURRENCE							CC_BY_4_0					2024-01-26T19:13:07.738Z		COUNTRY_DERIVED_FROM_COORDINATES;CONTINENT_DERIVED_FROM_COORDINATES;TAXON_MATCH_TAXON_ID_IGNORED
3868055303	00327ee4-9970-4aef-b51a-d6998ebcc249	1900/1970_89_28b	Animalia	Chordata	Aves	Accipitriformes	Accipitridae	Gyps	Gyps rueppellii		SPECIES	Gyps rueppellii (A.E.Brehm, 1852)	Gyps rueppellii (A.E.Brehm, 1852)		KE	28b		PRESENT		d8d6c888-92e7-4036-9808-fb3812be61e1	2.75	38.75	35230.0						1900-01-01T00:00/1970-01-01T00:00				2480384	2480384	OCCURRENCE							CC_BY_4_0					2024-01-26T19:13:07.739Z		COUNTRY_DERIVED_FROM_COORDINATES;CONTINENT_DERIVED_FROM_COORDINATES;TAXON_MATCH_TAXON_ID_IGNORED
3868050056	00327ee4-9970-4aef-b51a-d6998ebcc249	1970/1984_89_87a	Animalia	Chordata	Aves	Accipitriformes	Accipitridae	Gyps	Gyps rueppellii		SPECIES	Gyps rueppellii (A.E.Brehm, 1852)	Gyps rueppellii (A.E.Brehm, 1852)		KE	87a		PRESENT		d8d6c888-92e7-4036-9808-fb3812be61e1	-2.25	36.25	35689.0						1970-01-01T00:00/1984-01-01T00:00				2480384	2480384	OCCURRENCE							CC_BY_4_0					2024-01-26T19:13:06.349Z		COUNTRY_DERIVED_FROM_COORDINATES;CONTINENT_DERIVED_FROM_COORDINATES;TAXON_MATCH_TAXON_ID_IGNORED
3868049937	00327ee4-9970-4aef-b51a-d6998ebcc249	1970/1984_89_88a	Animalia	Chordata	Aves	Accipitriformes	Accipitridae	Gyps	Gyps rueppellii		SPECIES	Gyps rueppellii (A.E.Brehm, 1852)	Gyps rueppellii (A.E.Brehm, 1852)		KE	88a		PRESENT		d8d6c888-92e7-4036-9808-fb3812be61e1	-2.25	37.25	35508.0						1970-01-01T00:00/1984-01-01T00:00				2480384	2480384	OCCURRENCE							CC_BY_4_0					2024-01-26T19:13:06.330Z		COUNTRY_DERIVED_FROM_COORDINATES;CONTINENT_DERIVED_FROM_COORDINATES;TAXON_MATCH_TAXON_ID_IGNORED
3868049936	00327ee4-9970-4aef-b51a-d6998ebcc249	1970/1984_89_88c	Animalia	Chordata	Aves	Accipitriformes	Accipitridae	Gyps	Gyps rueppellii		SPECIES	Gyps rueppellii (A.E.Brehm, 1852)	Gyps rueppellii (A.E.Brehm, 1852)		KE	88c		PRESENT		d8d6c888-92e7-4036-9808-fb3812be61e1	-2.75	37.25	35508.0						1970-01-01T00:00/1984-01-01T00:00				2480384	2480384	OCCURRENCE							CC_BY_4_0					2024-01-26T19:13:06.330Z		COUNTRY_DERIVED_FROM_COORDINATES;CONTINENT_DERIVED_FROM_COORDINATES;TAXON_MATCH_TAXON_ID_IGNORED
3868049934	00327ee4-9970-4aef-b51a-d6998ebcc249	1970/1984_89_88b	Animalia	Chordata	Aves	Accipitriformes	Accipitridae	Gyps	Gyps rueppellii		SPECIES	Gyps rueppellii (A.E.Brehm, 1852)	Gyps rueppellii (A.E.Brehm, 1852)		KE	88b		PRESENT		d8d6c888-92e7-4036-9808-fb3812be61e1	-2.25	37.75	35416.0						1970-01-01T00:00/1984-01-01T00:00				2480384	2480384	OCCURRENCE							CC_BY_4_0					2024-01-26T19:13:06.330Z		COUNTRY_DERIVED_FROM_COORDINATES;CONTINENT_DERIVED_FROM_COORDINATES;TAXON_MATCH_TAXON_ID_IGNORED
3868049933	00327ee4-9970-4aef-b51a-d6998ebcc249	1970/1984_89_88d	Animalia	Chordata	Aves	Accipitriformes	Accipitridae	Gyps	Gyps rueppellii		SPECIES	Gyps rueppellii (A.E.Brehm, 1852)	Gyps rueppellii (A.E.Brehm, 1852)		KE	88d		PRESENT		d8d6c888-92e7-4036-9808-fb3812be61e1	-2.75	37.75	35416.0						1970-01-01T00:00/1984-01-01T00:00				2480384	2480384	OCCURRENCE							CC_BY_4_0					2024-01-26T19:13:06.329Z		COUNTRY_DERIVED_FROM_COORDINATES;CONTINENT_DERIVED_FROM_COORDINATES;TAXON_MATCH_TAXON_ID_IGNORED
3868049904	00327ee4-9970-4aef-b51a-d6998ebcc249	1970/1984_89_89c	Animalia	Chordata	Aves	Accipitriformes	Accipitridae	Gyps	Gyps rueppellii		SPECIES	Gyps rueppellii (A.E.Brehm, 1852)	Gyps rueppellii (A.E.Brehm, 1852)		KE	89c		PRESENT		d8d6c888-92e7-4036-9808-fb3812be61e1	-2.75	38.25	35323.0						1970-01-01T00:00/1984-01-01T00:00				2480384	2480384	OCCURRENCE							CC_BY_4_0					2024-01-26T19:13:06.325Z		COUNTRY_DERIVED_FROM_COORDINATES;CONTINENT_DERIVED_FROM_COORDINATES;TAXON_MATCH_TAXON_ID_IGNORED
3868049903	00327ee4-9970-4aef-b51a-d6998ebcc249	1970/1984_89_89a	Animalia	Chordata	Aves	Accipitriformes	Accipitridae	Gyps	Gyps rueppellii		SPECIES	Gyps rueppellii (A.E.Brehm, 1852)	Gyps rueppellii (A.E.Brehm, 1852)		KE	89a		PRESENT		d8d6c888-92e7-4036-9808-fb3812be61e1	-2.25	38.25	35323.0						1970-01-01T00:00/1984-01-01T00:00				2480384	2480384	OCCURRENCE							CC_BY_4_0					2024-01-26T19:13:06.321Z		COUNTRY_DERIVED_FROM_COORDINATES;CONTINENT_DERIVED_FROM_COORDINATES;TAXON_MATCH_TAXON_ID_IGNORED
3868049899	00327ee4-9970-4aef-b51a-d6998ebcc249	1970/1984_89_89b	Animalia	Chordata	Aves	Accipitriformes	Accipitridae	Gyps	Gyps rueppellii		SPECIES	Gyps rueppellii (A.E.Brehm, 1852)	Gyps rueppellii (A.E.Brehm, 1852)		KE	89b		PRESENT		d8d6c888-92e7-4036-9808-fb3812be61e1	-2.25	38.75	35230.0						1970-01-01T00:00/1984-01-01T00:00				2480384	2480384	OCCURRENCE							CC_BY_4_0					2024-01-26T19:13:06.323Z		COUNTRY_DERIVED_FROM_COORDINATES;CONTINENT_DERIVED_FROM_COORDINATES;TAXON_MATCH_TAXON_ID_IGNORED
3868049898	00327ee4-9970-4aef-b51a-d6998ebcc249	1970/1984_89_89d	Animalia	Chordata	Aves	Accipitriformes	Accipitridae	Gyps	Gyps rueppellii		SPECIES	Gyps rueppellii (A.E.Brehm, 1852)	Gyps rueppellii (A.E.Brehm, 1852)		KE	89d		PRESENT		d8d6c888-92e7-4036-9808-fb3812be61e1	-2.75	38.75	35230.0						1970-01-01T00:00/1984-01-01T00:00				2480384	2480384	OCCURRENCE							CC_BY_4_0					2024-01-26T19:13:06.323Z		COUNTRY_DERIVED_FROM_COORDINATES;CONTINENT_DERIVED_FROM_COORDINATES;TAXON_MATCH_TAXON_ID_IGNORED
3868049301	00327ee4-9970-4aef-b51a-d6998ebcc249	1970/1984_89_74a	Animalia	Chordata	Aves	Accipitriformes	Accipitridae	Gyps	Gyps rueppellii		SPECIES	Gyps rueppellii (A.E.Brehm, 1852)	Gyps rueppellii (A.E.Brehm, 1852)		KE	74a		PRESENT		d8d6c888-92e7-4036-9808-fb3812be61e1	-1.25	35.25	35868.0						1970-01-01T00:00/1984-01-01T00:00				2480384	2480384	OCCURRENCE							CC_BY_4_0					2024-01-26T19:13:06.209Z		COUNTRY_DERIVED_FROM_COORDINATES;CONTINENT_DERIVED_FROM_COORDINATES;TAXON_MATCH_TAXON_ID_IGNORED
3868049297	00327ee4-9970-4aef-b51a-d6998ebcc249	1970/1984_89_74d	Animalia	Chordata	Aves	Accipitriformes	Accipitridae	Gyps	Gyps rueppellii		SPECIES	Gyps rueppellii (A.E.Brehm, 1852)	Gyps rueppellii (A.E.Brehm, 1852)		KE	74d		PRESENT		d8d6c888-92e7-4036-9808-fb3812be61e1	-1.75	35.75	35779.0						1970-01-01T00:00/1984-01-01T00:00				2480384	2480384	OCCURRENCE							CC_BY_4_0					2024-01-26T19:13:06.190Z		COUNTRY_DERIVED_FROM_COORDINATES;CONTINENT_DERIVED_FROM_COORDINATES;TAXON_MATCH_TAXON_ID_IGNORED
3868049280	00327ee4-9970-4aef-b51a-d6998ebcc249	1970/1984_89_75a	Animalia	Chordata	Aves	Accipitriformes	Accipitridae	Gyps	Gyps rueppellii		SPECIES	Gyps rueppellii (A.E.Brehm, 1852)	Gyps rueppellii (A.E.Brehm, 1852)		KE	75a		PRESENT		d8d6c888-92e7-4036-9808-fb3812be61e1	-1.25	36.25	35689.0						1970-01-01T00:00/1984-01-01T00:00				2480384	2480384	OCCURRENCE							CC_BY_4_0					2024-01-26T19:13:06.187Z		COUNTRY_DERIVED_FROM_COORDINATES;CONTINENT_DERIVED_FROM_COORDINATES;TAXON_MATCH_TAXON_ID_IGNORED
3868049278	00327ee4-9970-4aef-b51a-d6998ebcc249	1970/1984_89_75b	Animalia	Chordata	Aves	Accipitriformes	Accipitridae	Gyps	Gyps rueppellii		SPECIES	Gyps rueppellii (A.E.Brehm, 1852)	Gyps rueppellii (A.E.Brehm, 1852)		KE	75b		PRESENT		d8d6c888-92e7-4036-9808-fb3812be61e1	-1.25	36.75	35599.0						1970-01-01T00:00/1984-01-01T00:00				2480384	2480384	OCCURRENCE							CC_BY_4_0					2024-01-26T19:13:06.188Z		COUNTRY_DERIVED_FROM_COORDINATES;CONTINENT_DERIVED_FROM_COORDINATES;TAXON_MATCH_TAXON_ID_IGNORED
3868049277	00327ee4-9970-4aef-b51a-d6998ebcc249	1970/1984_89_75c	Animalia	Chordata	Aves	Accipitriformes	Accipitridae	Gyps	Gyps rueppellii		SPECIES	Gyps rueppellii (A.E.Brehm, 1852)	Gyps rueppellii (A.E.Brehm, 1852)		KE	75c		PRESENT		d8d6c888-92e7-4036-9808-fb3812be61e1	-1.75	36.25	35689.0						1970-01-01T00:00/1984-01-01T00:00				2480384	2480384	OCCURRENCE							CC_BY_4_0					2024-01-26T19:13:06.187Z		COUNTRY_DERIVED_FROM_COORDINATES;CONTINENT_DERIVED_FROM_COORDINATES;TAXON_MATCH_TAXON_ID_IGNORED
3868049271	00327ee4-9970-4aef-b51a-d6998ebcc249	1970/1984_89_75d	Animalia	Chordata	Aves	Accipitriformes	Accipitridae	Gyps	Gyps rueppellii		SPECIES	Gyps rueppellii (A.E.Brehm, 1852)	Gyps rueppellii (A.E.Brehm, 1852)		KE	75d		PRESENT		d8d6c888-92e7-4036-9808-fb3812be61e1	-1.75	36.75	35599.0						1970-01-01T00:00/1984-01-01T00:00				2480384	2480384	OCCURRENCE							CC_BY_4_0					2024-01-26T19:13:06.187Z		COUNTRY_DERIVED_FROM_COORDINATES;CONTINENT_DERIVED_FROM_COORDINATES;TAXON_MATCH_TAXON_ID_IGNORED
3868049217	00327ee4-9970-4aef-b51a-d6998ebcc249	1970/1984_89_73b	Animalia	Chordata	Aves	Accipitriformes	Accipitridae	Gyps	Gyps rueppellii		SPECIES	Gyps rueppellii (A.E.Brehm, 1852)	Gyps rueppellii (A.E.Brehm, 1852)		KE	73b		PRESENT		d8d6c888-92e7-4036-9808-fb3812be61e1	-1.25	34.75	35957.0						1970-01-01T00:00/1984-01-01T00:00				2480384	2480384	OCCURRENCE							CC_BY_4_0					2024-01-26T19:13:06.176Z		COUNTRY_DERIVED_FROM_COORDINATES;CONTINENT_DERIVED_FROM_COORDINATES;TAXON_MATCH_TAXON_ID_IGNORED
3868049200	00327ee4-9970-4aef-b51a-d6998ebcc249	1970/1984_89_78b	Animalia	Chordata	Aves	Accipitriformes	Accipitridae	Gyps	Gyps rueppellii		SPECIES	Gyps rueppellii (A.E.Brehm, 1852)	Gyps rueppellii (A.E.Brehm, 1852)		KE	78b		PRESENT		d8d6c888-92e7-4036-9808-fb3812be61e1	-1.25	39.75	35041.0						1970-01-01T00:00/1984-01-01T00:00				2480384	2480384	OCCURRENCE							CC_BY_4_0					2024-01-26T19:13:06.173Z		COUNTRY_DERIVED_FROM_COORDINATES;CONTINENT_DERIVED_FROM_COORDINATES;TAXON_MATCH_TAXON_ID_IGNORED
3868049178	00327ee4-9970-4aef-b51a-d6998ebcc249	1970/1984_89_79a	Animalia	Chordata	Aves	Accipitriformes	Accipitridae	Gyps	Gyps rueppellii		SPECIES	Gyps rueppellii (A.E.Brehm, 1852)	Gyps rueppellii (A.E.Brehm, 1852)		KE	79a		PRESENT		d8d6c888-92e7-4036-9808-fb3812be61e1	-1.25	40.25	34947.0						1970-01-01T00:00/1984-01-01T00:00				2480384	2480384	OCCURRENCE							CC_BY_4_0					2024-01-26T19:13:06.170Z		COUNTRY_DERIVED_FROM_COORDINATES;CONTINENT_DERIVED_FROM_COORDINATES;TAXON_MATCH_TAXON_ID_IGNORED
3868049177	00327ee4-9970-4aef-b51a-d6998ebcc249	1970/1984_89_79c	Animalia	Chordata	Aves	Accipitriformes	Accipitridae	Gyps	Gyps rueppellii		SPECIES	Gyps rueppellii (A.E.Brehm, 1852)	Gyps rueppellii (A.E.Brehm, 1852)		KE	79c		PRESENT		d8d6c888-92e7-4036-9808-fb3812be61e1	-1.75	40.25	34947.0						1970-01-01T00:00/1984-01-01T00:00				2480384	2480384	OCCURRENCE							CC_BY_4_0					2024-01-26T19:13:06.169Z		COUNTRY_DERIVED_FROM_COORDINATES;CONTINENT_DERIVED_FROM_COORDINATES;TAXON_MATCH_TAXON_ID_IGNORED
3868049149	00327ee4-9970-4aef-b51a-d6998ebcc249	1970/1984_89_76c	Animalia	Chordata	Aves	Accipitriformes	Accipitridae	Gyps	Gyps rueppellii		SPECIES	Gyps rueppellii (A.E.Brehm, 1852)	Gyps rueppellii (A.E.Brehm, 1852)		KE	76c		PRESENT		d8d6c888-92e7-4036-9808-fb3812be61e1	-1.75	37.25	35508.0						1970-01-01T00:00/1984-01-01T00:00				2480384	2480384	OCCURRENCE							CC_BY_4_0					2024-01-26T19:13:06.164Z		COUNTRY_DERIVED_FROM_COORDINATES;CONTINENT_DERIVED_FROM_COORDINATES;TAXON_MATCH_TAXON_ID_IGNORED
3868049147	00327ee4-9970-4aef-b51a-d6998ebcc249	1970/1984_89_76a	Animalia	Chordata	Aves	Accipitriformes	Accipitridae	Gyps	Gyps rueppellii		SPECIES	Gyps rueppellii (A.E.Brehm, 1852)	Gyps rueppellii (A.E.Brehm, 1852)		KE	76a		PRESENT		d8d6c888-92e7-4036-9808-fb3812be61e1	-1.25	37.25	35508.0						1970-01-01T00:00/1984-01-01T00:00				2480384	2480384	OCCURRENCE							CC_BY_4_0					2024-01-26T19:13:06.164Z		COUNTRY_DERIVED_FROM_COORDINATES;CONTINENT_DERIVED_FROM_COORDINATES;TAXON_MATCH_TAXON_ID_IGNORED
3868049145	00327ee4-9970-4aef-b51a-d6998ebcc249	1970/1984_89_76d	Animalia	Chordata	Aves	Accipitriformes	Accipitridae	Gyps	Gyps rueppellii		SPECIES	Gyps rueppellii (A.E.Brehm, 1852)	Gyps rueppellii (A.E.Brehm, 1852)		KE	76d		PRESENT		d8d6c888-92e7-4036-9808-fb3812be61e1	-1.75	37.75	35416.0						1970-01-01T00:00/1984-01-01T00:00				2480384	2480384	OCCURRENCE							CC_BY_4_0					2024-01-26T19:13:06.163Z		COUNTRY_DERIVED_FROM_COORDINATES;CONTINENT_DERIVED_FROM_COORDINATES;TAXON_MATCH_TAXON_ID_IGNORED
3868047691	00327ee4-9970-4aef-b51a-d6998ebcc249	1970/1984_89_90a	Animalia	Chordata	Aves	Accipitriformes	Accipitridae	Gyps	Gyps rueppellii		SPECIES	Gyps rueppellii (A.E.Brehm, 1852)	Gyps rueppellii (A.E.Brehm, 1852)		KE	90a		PRESENT		d8d6c888-92e7-4036-9808-fb3812be61e1	-2.25	39.25	35136.0						1970-01-01T00:00/1984-01-01T00:00				2480384	2480384	OCCURRENCE							CC_BY_4_0					2024-01-26T19:13:05.835Z		COUNTRY_DERIVED_FROM_COORDINATES;CONTINENT_DERIVED_FROM_COORDINATES;TAXON_MATCH_TAXON_ID_IGNORED
3868047671	00327ee4-9970-4aef-b51a-d6998ebcc249	1970/1984_89_91a	Animalia	Chordata	Aves	Accipitriformes	Accipitridae	Gyps	Gyps rueppellii		SPECIES	Gyps rueppellii (A.E.Brehm, 1852)	Gyps rueppellii (A.E.Brehm, 1852)		KE	91a		PRESENT		d8d6c888-92e7-4036-9808-fb3812be61e1	-2.25	40.25	34947.0						1970-01-01T00:00/1984-01-01T00:00				2480384	2480384	OCCURRENCE							CC_BY_4_0					2024-01-26T19:13:05.830Z		COUNTRY_DERIVED_FROM_COORDINATES;CONTINENT_DERIVED_FROM_COORDINATES;TAXON_MATCH_TAXON_ID_IGNORED
3868047328	00327ee4-9970-4aef-b51a-d6998ebcc249	1900/1970_89_61a	Animalia	Chordata	Aves	Accipitriformes	Accipitridae	Gyps	Gyps rueppellii		SPECIES	Gyps rueppellii (A.E.Brehm, 1852)	Gyps rueppellii (A.E.Brehm, 1852)		KE	61a		PRESENT		d8d6c888-92e7-4036-9808-fb3812be61e1	-0.25	35.25	35868.0						1900-01-01T00:00/1970-01-01T00:00				2480384	2480384	OCCURRENCE							CC_BY_4_0					2024-01-26T19:13:05.755Z		COUNTRY_DERIVED_FROM_COORDINATES;CONTINENT_DERIVED_FROM_COORDINATES;TAXON_MATCH_TAXON_ID_IGNORED
3868047307	00327ee4-9970-4aef-b51a-d6998ebcc249	1900/1970_89_61d	Animalia	Chordata	Aves	Accipitriformes	Accipitridae	Gyps	Gyps rueppellii		SPECIES	Gyps rueppellii (A.E.Brehm, 1852)	Gyps rueppellii (A.E.Brehm, 1852)		KE	61d		PRESENT		d8d6c888-92e7-4036-9808-fb3812be61e1	-0.75	35.75	35779.0						1900-01-01T00:00/1970-01-01T00:00				2480384	2480384	OCCURRENCE							CC_BY_4_0					2024-01-26T19:13:05.751Z		COUNTRY_DERIVED_FROM_COORDINATES;CONTINENT_DERIVED_FROM_COORDINATES;TAXON_MATCH_TAXON_ID_IGNORED
3868047143	00327ee4-9970-4aef-b51a-d6998ebcc249	1970/1984_89_42a	Animalia	Chordata	Aves	Accipitriformes	Accipitridae	Gyps	Gyps rueppellii		SPECIES	Gyps rueppellii (A.E.Brehm, 1852)	Gyps rueppellii (A.E.Brehm, 1852)		KE	42a		PRESENT		d8d6c888-92e7-4036-9808-fb3812be61e1	1.75	40.25	34947.0						1970-01-01T00:00/1984-01-01T00:00				2480384	2480384	OCCURRENCE							CC_BY_4_0					2024-01-26T19:13:05.717Z		COUNTRY_DERIVED_FROM_COORDINATES;CONTINENT_DERIVED_FROM_COORDINATES;TAXON_MATCH_TAXON_ID_IGNORED
3868047097	00327ee4-9970-4aef-b51a-d6998ebcc249	1970/1984_89_40c	Animalia	Chordata	Aves	Accipitriformes	Accipitridae	Gyps	Gyps rueppellii		SPECIES	Gyps rueppellii (A.E.Brehm, 1852)	Gyps rueppellii (A.E.Brehm, 1852)		KE	40c		PRESENT		d8d6c888-92e7-4036-9808-fb3812be61e1	1.25	38.25	35323.0						1970-01-01T00:00/1984-01-01T00:00				2480384	2480384	OCCURRENCE							CC_BY_4_0					2024-01-26T19:13:05.709Z		COUNTRY_DERIVED_FROM_COORDINATES;CONTINENT_DERIVED_FROM_COORDINATES;TAXON_MATCH_TAXON_ID_IGNORED
3868047090	00327ee4-9970-4aef-b51a-d6998ebcc249	1970/1984_89_40d	Animalia	Chordata	Aves	Accipitriformes	Accipitridae	Gyps	Gyps rueppellii		SPECIES	Gyps rueppellii (A.E.Brehm, 1852)	Gyps rueppellii (A.E.Brehm, 1852)		KE	40d		PRESENT		d8d6c888-92e7-4036-9808-fb3812be61e1	1.25	38.75	35230.0						1970-01-01T00:00/1984-01-01T00:00				2480384	2480384	OCCURRENCE							CC_BY_4_0					2024-01-26T19:13:05.709Z		COUNTRY_DERIVED_FROM_COORDINATES;CONTINENT_DERIVED_FROM_COORDINATES;TAXON_MATCH_TAXON_ID_IGNORED
3868047067	00327ee4-9970-4aef-b51a-d6998ebcc249	1970/1984_89_41b	Animalia	Chordata	Aves	Accipitriformes	Accipitridae	Gyps	Gyps rueppellii		SPECIES	Gyps rueppellii (A.E.Brehm, 1852)	Gyps rueppellii (A.E.Brehm, 1852)		KE	41b		PRESENT		d8d6c888-92e7-4036-9808-fb3812be61e1	1.75	39.75	35041.0						1970-01-01T00:00/1984-01-01T00:00				2480384	2480384	OCCURRENCE							CC_BY_4_0					2024-01-26T19:13:05.718Z		COUNTRY_DERIVED_FROM_COORDINATES;CONTINENT_DERIVED_FROM_COORDINATES;TAXON_MATCH_TAXON_ID_IGNORED
3868046589	00327ee4-9970-4aef-b51a-d6998ebcc249	1970/1984_89_38a	Animalia	Chordata	Aves	Accipitriformes	Accipitridae	Gyps	Gyps rueppellii		SPECIES	Gyps rueppellii (A.E.Brehm, 1852)	Gyps rueppellii (A.E.Brehm, 1852)		KE	38a		PRESENT		d8d6c888-92e7-4036-9808-fb3812be61e1	1.75	36.25	35689.0						1970-01-01T00:00/1984-01-01T00:00				2480384	2480384	OCCURRENCE							CC_BY_4_0					2024-01-26T19:13:05.611Z		COUNTRY_DERIVED_FROM_COORDINATES;CONTINENT_DERIVED_FROM_COORDINATES;TAXON_MATCH_TAXON_ID_IGNORED
3868046588	00327ee4-9970-4aef-b51a-d6998ebcc249	1970/1984_89_38b	Animalia	Chordata	Aves	Accipitriformes	Accipitridae	Gyps	Gyps rueppellii		SPECIES	Gyps rueppellii (A.E.Brehm, 1852)	Gyps rueppellii (A.E.Brehm, 1852)		KE	38b		PRESENT		d8d6c888-92e7-4036-9808-fb3812be61e1	1.75	36.75	35599.0						1970-01-01T00:00/1984-01-01T00:00				2480384	2480384	OCCURRENCE							CC_BY_4_0					2024-01-26T19:13:05.612Z		COUNTRY_DERIVED_FROM_COORDINATES;CONTINENT_DERIVED_FROM_COORDINATES;TAXON_MATCH_TAXON_ID_IGNORED
3868046587	00327ee4-9970-4aef-b51a-d6998ebcc249	1970/1984_89_38c	Animalia	Chordata	Aves	Accipitriformes	Accipitridae	Gyps	Gyps rueppellii		SPECIES	Gyps rueppellii (A.E.Brehm, 1852)	Gyps rueppellii (A.E.Brehm, 1852)		KE	38c		PRESENT		d8d6c888-92e7-4036-9808-fb3812be61e1	1.25	36.25	35689.0						1970-01-01T00:00/1984-01-01T00:00				2480384	2480384	OCCURRENCE							CC_BY_4_0					2024-01-26T19:13:05.611Z		COUNTRY_DERIVED_FROM_COORDINATES;CONTINENT_DERIVED_FROM_COORDINATES;TAXON_MATCH_TAXON_ID_IGNORED
3868046585	00327ee4-9970-4aef-b51a-d6998ebcc249	1970/1984_89_38d	Animalia	Chordata	Aves	Accipitriformes	Accipitridae	Gyps	Gyps rueppellii		SPECIES	Gyps rueppellii (A.E.Brehm, 1852)	Gyps rueppellii (A.E.Brehm, 1852)		KE	38d		PRESENT		d8d6c888-92e7-4036-9808-fb3812be61e1	1.25	36.75	35599.0						1970-01-01T00:00/1984-01-01T00:00				2480384	2480384	OCCURRENCE							CC_BY_4_0					2024-01-26T19:13:05.613Z		COUNTRY_DERIVED_FROM_COORDINATES;CONTINENT_DERIVED_FROM_COORDINATES;TAXON_MATCH_TAXON_ID_IGNORED
3868046571	00327ee4-9970-4aef-b51a-d6998ebcc249	1970/1984_89_39b	Animalia	Chordata	Aves	Accipitriformes	Accipitridae	Gyps	Gyps rueppellii		SPECIES	Gyps rueppellii (A.E.Brehm, 1852)	Gyps rueppellii (A.E.Brehm, 1852)		KE	39b		PRESENT		d8d6c888-92e7-4036-9808-fb3812be61e1	1.75	37.75	35416.0						1970-01-01T00:00/1984-01-01T00:00				2480384	2480384	OCCURRENCE							CC_BY_4_0					2024-01-26T19:13:05.610Z		COUNTRY_DERIVED_FROM_COORDINATES;CONTINENT_DERIVED_FROM_COORDINATES;TAXON_MATCH_TAXON_ID_IGNORED
3868046569	00327ee4-9970-4aef-b51a-d6998ebcc249	1970/1984_89_39a	Animalia	Chordata	Aves	Accipitriformes	Accipitridae	Gyps	Gyps rueppellii		SPECIES	Gyps rueppellii (A.E.Brehm, 1852)	Gyps rueppellii (A.E.Brehm, 1852)		KE	39a		PRESENT		d8d6c888-92e7-4036-9808-fb3812be61e1	1.75	37.25	35508.0						1970-01-01T00:00/1984-01-01T00:00				2480384	2480384	OCCURRENCE							CC_BY_4_0					2024-01-26T19:13:05.608Z		COUNTRY_DERIVED_FROM_COORDINATES;CONTINENT_DERIVED_FROM_COORDINATES;TAXON_MATCH_TAXON_ID_IGNORED
3868046567	00327ee4-9970-4aef-b51a-d6998ebcc249	1970/1984_89_39d	Animalia	Chordata	Aves	Accipitriformes	Accipitridae	Gyps	Gyps rueppellii		SPECIES	Gyps rueppellii (A.E.Brehm, 1852)	Gyps rueppellii (A.E.Brehm, 1852)		KE	39d		PRESENT		d8d6c888-92e7-4036-9808-fb3812be61e1	1.25	37.75	35416.0						1970-01-01T00:00/1984-01-01T00:00				2480384	2480384	OCCURRENCE							CC_BY_4_0					2024-01-26T19:13:05.607Z		COUNTRY_DERIVED_FROM_COORDINATES;CONTINENT_DERIVED_FROM_COORDINATES;TAXON_MATCH_TAXON_ID_IGNORED
3868046565	00327ee4-9970-4aef-b51a-d6998ebcc249	1970/1984_89_39c	Animalia	Chordata	Aves	Accipitriformes	Accipitridae	Gyps	Gyps rueppellii		SPECIES	Gyps rueppellii (A.E.Brehm, 1852)	Gyps rueppellii (A.E.Brehm, 1852)		KE	39c		PRESENT		d8d6c888-92e7-4036-9808-fb3812be61e1	1.25	37.25	35508.0						1970-01-01T00:00/1984-01-01T00:00				2480384	2480384	OCCURRENCE							CC_BY_4_0					2024-01-26T19:13:05.608Z		COUNTRY_DERIVED_FROM_COORDINATES;CONTINENT_DERIVED_FROM_COORDINATES;TAXON_MATCH_TAXON_ID_IGNORED
3868046523	00327ee4-9970-4aef-b51a-d6998ebcc249	1970/1984_89_37c	Animalia	Chordata	Aves	Accipitriformes	Accipitridae	Gyps	Gyps rueppellii		SPECIES	Gyps rueppellii (A.E.Brehm, 1852)	Gyps rueppellii (A.E.Brehm, 1852)		KE	37c		PRESENT		d8d6c888-92e7-4036-9808-fb3812be61e1	1.25	35.25	35868.0						1970-01-01T00:00/1984-01-01T00:00				2480384	2480384	OCCURRENCE							CC_BY_4_0					2024-01-26T19:13:05.596Z		COUNTRY_DERIVED_FROM_COORDINATES;CONTINENT_DERIVED_FROM_COORDINATES;TAXON_MATCH_TAXON_ID_IGNORED
3868046502	00327ee4-9970-4aef-b51a-d6998ebcc249	1900/1970_89_79d	Animalia	Chordata	Aves	Accipitriformes	Accipitridae	Gyps	Gyps rueppellii		SPECIES	Gyps rueppellii (A.E.Brehm, 1852)	Gyps rueppellii (A.E.Brehm, 1852)		KE	79d		PRESENT		d8d6c888-92e7-4036-9808-fb3812be61e1	-1.75	40.75	34851.0						1900-01-01T00:00/1970-01-01T00:00				2480384	2480384	OCCURRENCE							CC_BY_4_0					2024-01-26T19:13:05.592Z		COUNTRY_DERIVED_FROM_COORDINATES;CONTINENT_DERIVED_FROM_COORDINATES;TAXON_MATCH_TAXON_ID_IGNORED
3868046391	00327ee4-9970-4aef-b51a-d6998ebcc249	1970/1984_89_30b	Animalia	Chordata	Aves	Accipitriformes	Accipitridae	Gyps	Gyps rueppellii		SPECIES	Gyps rueppellii (A.E.Brehm, 1852)	Gyps rueppellii (A.E.Brehm, 1852)		KE	30b		PRESENT		d8d6c888-92e7-4036-9808-fb3812be61e1	2.75	40.75	34851.0						1970-01-01T00:00/1984-01-01T00:00				2480384	2480384	OCCURRENCE							CC_BY_4_0					2024-01-26T19:13:05.562Z		COUNTRY_DERIVED_FROM_COORDINATES;CONTINENT_DERIVED_FROM_COORDINATES;TAXON_MATCH_TAXON_ID_IGNORED
3868046388	00327ee4-9970-4aef-b51a-d6998ebcc249	1970/1984_89_30d	Animalia	Chordata	Aves	Accipitriformes	Accipitridae	Gyps	Gyps rueppellii		SPECIES	Gyps rueppellii (A.E.Brehm, 1852)	Gyps rueppellii (A.E.Brehm, 1852)		KE	30d		PRESENT		d8d6c888-92e7-4036-9808-fb3812be61e1	2.25	40.75	34851.0						1970-01-01T00:00/1984-01-01T00:00				2480384	2480384	OCCURRENCE							CC_BY_4_0					2024-01-26T19:13:05.563Z		COUNTRY_DERIVED_FROM_COORDINATES;CONTINENT_DERIVED_FROM_COORDINATES;TAXON_MATCH_TAXON_ID_IGNORED
3868046092	00327ee4-9970-4aef-b51a-d6998ebcc249	1970/1984_89_28a	Animalia	Chordata	Aves	Accipitriformes	Accipitridae	Gyps	Gyps rueppellii		SPECIES	Gyps rueppellii (A.E.Brehm, 1852)	Gyps rueppellii (A.E.Brehm, 1852)		KE	28a		PRESENT		d8d6c888-92e7-4036-9808-fb3812be61e1	2.75	38.25	35323.0						1970-01-01T00:00/1984-01-01T00:00				2480384	2480384	OCCURRENCE							CC_BY_4_0					2024-01-26T19:13:05.486Z		COUNTRY_DERIVED_FROM_COORDINATES;CONTINENT_DERIVED_FROM_COORDINATES;TAXON_MATCH_TAXON_ID_IGNORED
3868046090	00327ee4-9970-4aef-b51a-d6998ebcc249	1970/1984_89_28c	Animalia	Chordata	Aves	Accipitriformes	Accipitridae	Gyps	Gyps rueppellii		SPECIES	Gyps rueppellii (A.E.Brehm, 1852)	Gyps rueppellii (A.E.Brehm, 1852)		KE	28c		PRESENT		d8d6c888-92e7-4036-9808-fb3812be61e1	2.25	38.25	35323.0						1970-01-01T00:00/1984-01-01T00:00				2480384	2480384	OCCURRENCE							CC_BY_4_0					2024-01-26T19:13:05.485Z		COUNTRY_DERIVED_FROM_COORDINATES;CONTINENT_DERIVED_FROM_COORDINATES;TAXON_MATCH_TAXON_ID_IGNORED
3868046078	00327ee4-9970-4aef-b51a-d6998ebcc249	1970/1984_89_29a	Animalia	Chordata	Aves	Accipitriformes	Accipitridae	Gyps	Gyps rueppellii		SPECIES	Gyps rueppellii (A.E.Brehm, 1852)	Gyps rueppellii (A.E.Brehm, 1852)		KE	29a		PRESENT		d8d6c888-92e7-4036-9808-fb3812be61e1	2.75	39.25	35136.0						1970-01-01T00:00/1984-01-01T00:00				2480384	2480384	OCCURRENCE							CC_BY_4_0					2024-01-26T19:13:05.482Z		COUNTRY_DERIVED_FROM_COORDINATES;CONTINENT_DERIVED_FROM_COORDINATES;TAXON_MATCH_TAXON_ID_IGNORED
3868046074	00327ee4-9970-4aef-b51a-d6998ebcc249	1970/1984_89_29b	Animalia	Chordata	Aves	Accipitriformes	Accipitridae	Gyps	Gyps rueppellii		SPECIES	Gyps rueppellii (A.E.Brehm, 1852)	Gyps rueppellii (A.E.Brehm, 1852)		KE	29b		PRESENT		d8d6c888-92e7-4036-9808-fb3812be61e1	2.75	39.75	35041.0						1970-01-01T00:00/1984-01-01T00:00				2480384	2480384	OCCURRENCE							CC_BY_4_0					2024-01-26T19:13:05.481Z		COUNTRY_DERIVED_FROM_COORDINATES;CONTINENT_DERIVED_FROM_COORDINATES;TAXON_MATCH_TAXON_ID_IGNORED
3868046071	00327ee4-9970-4aef-b51a-d6998ebcc249	1970/1984_89_29d	Animalia	Chordata	Aves	Accipitriformes	Accipitridae	Gyps	Gyps rueppellii		SPECIES	Gyps rueppellii (A.E.Brehm, 1852)	Gyps rueppellii (A.E.Brehm, 1852)		KE	29d		PRESENT		d8d6c888-92e7-4036-9808-fb3812be61e1	2.25	39.75	35041.0						1970-01-01T00:00/1984-01-01T00:00				2480384	2480384	OCCURRENCE							CC_BY_4_0					2024-01-26T19:13:05.481Z		COUNTRY_DERIVED_FROM_COORDINATES;CONTINENT_DERIVED_FROM_COORDINATES;TAXON_MATCH_TAXON_ID_IGNORED
3868045788	00327ee4-9970-4aef-b51a-d6998ebcc249	1900/1970_89_40a	Animalia	Chordata	Aves	Accipitriformes	Accipitridae	Gyps	Gyps rueppellii		SPECIES	Gyps rueppellii (A.E.Brehm, 1852)	Gyps rueppellii (A.E.Brehm, 1852)		KE	40a		PRESENT		d8d6c888-92e7-4036-9808-fb3812be61e1	1.75	38.25	35323.0						1900-01-01T00:00/1970-01-01T00:00				2480384	2480384	OCCURRENCE							CC_BY_4_0					2024-01-26T19:13:05.391Z		COUNTRY_DERIVED_FROM_COORDINATES;CONTINENT_DERIVED_FROM_COORDINATES;TAXON_MATCH_TAXON_ID_IGNORED
3868045742	00327ee4-9970-4aef-b51a-d6998ebcc249	1900/1970_89_41d	Animalia	Chordata	Aves	Accipitriformes	Accipitridae	Gyps	Gyps rueppellii		SPECIES	Gyps rueppellii (A.E.Brehm, 1852)	Gyps rueppellii (A.E.Brehm, 1852)		KE	41d		PRESENT		d8d6c888-92e7-4036-9808-fb3812be61e1	1.25	39.75	35041.0						1900-01-01T00:00/1970-01-01T00:00				2480384	2480384	OCCURRENCE							CC_BY_4_0					2024-01-26T19:13:05.382Z		COUNTRY_DERIVED_FROM_COORDINATES;CONTINENT_DERIVED_FROM_COORDINATES;TAXON_MATCH_TAXON_ID_IGNORED
3868045719	00327ee4-9970-4aef-b51a-d6998ebcc249	1970/1984_89_62a	Animalia	Chordata	Aves	Accipitriformes	Accipitridae	Gyps	Gyps rueppellii		SPECIES	Gyps rueppellii (A.E.Brehm, 1852)	Gyps rueppellii (A.E.Brehm, 1852)		KE	62a		PRESENT		d8d6c888-92e7-4036-9808-fb3812be61e1	-0.25	36.25	35689.0						1970-01-01T00:00/1984-01-01T00:00				2480384	2480384	OCCURRENCE							CC_BY_4_0					2024-01-26T19:13:05.380Z		COUNTRY_DERIVED_FROM_COORDINATES;CONTINENT_DERIVED_FROM_COORDINATES;TAXON_MATCH_TAXON_ID_IGNORED
3868045715	00327ee4-9970-4aef-b51a-d6998ebcc249	1970/1984_89_62c	Animalia	Chordata	Aves	Accipitriformes	Accipitridae	Gyps	Gyps rueppellii		SPECIES	Gyps rueppellii (A.E.Brehm, 1852)	Gyps rueppellii (A.E.Brehm, 1852)		KE	62c		PRESENT		d8d6c888-92e7-4036-9808-fb3812be61e1	-0.75	36.25	35689.0						1970-01-01T00:00/1984-01-01T00:00				2480384	2480384	OCCURRENCE							CC_BY_4_0					2024-01-26T19:13:05.377Z		COUNTRY_DERIVED_FROM_COORDINATES;CONTINENT_DERIVED_FROM_COORDINATES;TAXON_MATCH_TAXON_ID_IGNORED
3868045714	00327ee4-9970-4aef-b51a-d6998ebcc249	1970/1984_89_62b	Animalia	Chordata	Aves	Accipitriformes	Accipitridae	Gyps	Gyps rueppellii		SPECIES	Gyps rueppellii (A.E.Brehm, 1852)	Gyps rueppellii (A.E.Brehm, 1852)		KE	62b		PRESENT		d8d6c888-92e7-4036-9808-fb3812be61e1	-0.25	36.75	35599.0						1970-01-01T00:00/1984-01-01T00:00				2480384	2480384	OCCURRENCE							CC_BY_4_0					2024-01-26T19:13:05.377Z		COUNTRY_DERIVED_FROM_COORDINATES;CONTINENT_DERIVED_FROM_COORDINATES;TAXON_MATCH_TAXON_ID_IGNORED
3868045708	00327ee4-9970-4aef-b51a-d6998ebcc249	1970/1984_89_62d	Animalia	Chordata	Aves	Accipitriformes	Accipitridae	Gyps	Gyps rueppellii		SPECIES	Gyps rueppellii (A.E.Brehm, 1852)	Gyps rueppellii (A.E.Brehm, 1852)		KE	62d		PRESENT		d8d6c888-92e7-4036-9808-fb3812be61e1	-0.75	36.75	35599.0						1970-01-01T00:00/1984-01-01T00:00				2480384	2480384	OCCURRENCE							CC_BY_4_0					2024-01-26T19:13:05.376Z		COUNTRY_DERIVED_FROM_COORDINATES;CONTINENT_DERIVED_FROM_COORDINATES;TAXON_MATCH_TAXON_ID_IGNORED
3868045557	00327ee4-9970-4aef-b51a-d6998ebcc249	1900/1970_89_49d	Animalia	Chordata	Aves	Accipitriformes	Accipitridae	Gyps	Gyps rueppellii		SPECIES	Gyps rueppellii (A.E.Brehm, 1852)	Gyps rueppellii (A.E.Brehm, 1852)		KE	49d		PRESENT		d8d6c888-92e7-4036-9808-fb3812be61e1	0.25	35.75	35779.0						1900-01-01T00:00/1970-01-01T00:00				2480384	2480384	OCCURRENCE							CC_BY_4_0					2024-01-26T19:13:05.344Z		COUNTRY_DERIVED_FROM_COORDINATES;CONTINENT_DERIVED_FROM_COORDINATES;TAXON_MATCH_TAXON_ID_IGNORED
3868045543	00327ee4-9970-4aef-b51a-d6998ebcc249	1900/1970_89_49c	Animalia	Chordata	Aves	Accipitriformes	Accipitridae	Gyps	Gyps rueppellii		SPECIES	Gyps rueppellii (A.E.Brehm, 1852)	Gyps rueppellii (A.E.Brehm, 1852)		KE	49c		PRESENT		d8d6c888-92e7-4036-9808-fb3812be61e1	0.25	35.25	35868.0						1900-01-01T00:00/1970-01-01T00:00				2480384	2480384	OCCURRENCE							CC_BY_4_0					2024-01-26T19:13:05.339Z		COUNTRY_DERIVED_FROM_COORDINATES;CONTINENT_DERIVED_FROM_COORDINATES;TAXON_MATCH_TAXON_ID_IGNORED
3868045539	00327ee4-9970-4aef-b51a-d6998ebcc249	1970/1984_89_64a	Animalia	Chordata	Aves	Accipitriformes	Accipitridae	Gyps	Gyps rueppellii		SPECIES	Gyps rueppellii (A.E.Brehm, 1852)	Gyps rueppellii (A.E.Brehm, 1852)		KE	64a		PRESENT		d8d6c888-92e7-4036-9808-fb3812be61e1	-0.25	38.25	35323.0						1970-01-01T00:00/1984-01-01T00:00				2480384	2480384	OCCURRENCE							CC_BY_4_0					2024-01-26T19:13:05.333Z		COUNTRY_DERIVED_FROM_COORDINATES;CONTINENT_DERIVED_FROM_COORDINATES;TAXON_MATCH_TAXON_ID_IGNORED
3868045537	00327ee4-9970-4aef-b51a-d6998ebcc249	1970/1984_89_64b	Animalia	Chordata	Aves	Accipitriformes	Accipitridae	Gyps	Gyps rueppellii		SPECIES	Gyps rueppellii (A.E.Brehm, 1852)	Gyps rueppellii (A.E.Brehm, 1852)		KE	64b		PRESENT		d8d6c888-92e7-4036-9808-fb3812be61e1	-0.25	38.75	35230.0						1970-01-01T00:00/1984-01-01T00:00				2480384	2480384	OCCURRENCE							CC_BY_4_0					2024-01-26T19:13:05.333Z		COUNTRY_DERIVED_FROM_COORDINATES;CONTINENT_DERIVED_FROM_COORDINATES;TAXON_MATCH_TAXON_ID_IGNORED
3868045508	00327ee4-9970-4aef-b51a-d6998ebcc249	1970/1984_89_65b	Animalia	Chordata	Aves	Accipitriformes	Accipitridae	Gyps	Gyps rueppellii		SPECIES	Gyps rueppellii (A.E.Brehm, 1852)	Gyps rueppellii (A.E.Brehm, 1852)		KE	65b		PRESENT		d8d6c888-92e7-4036-9808-fb3812be61e1	-0.25	39.75	35041.0						1970-01-01T00:00/1984-01-01T00:00				2480384	2480384	OCCURRENCE							CC_BY_4_0					2024-01-26T19:13:05.323Z		COUNTRY_DERIVED_FROM_COORDINATES;CONTINENT_DERIVED_FROM_COORDINATES;TAXON_MATCH_TAXON_ID_IGNORED
3868045067	00327ee4-9970-4aef-b51a-d6998ebcc249	1900/1970_89_53a	Animalia	Chordata	Aves	Accipitriformes	Accipitridae	Gyps	Gyps rueppellii		SPECIES	Gyps rueppellii (A.E.Brehm, 1852)	Gyps rueppellii (A.E.Brehm, 1852)		KE	53a		PRESENT		d8d6c888-92e7-4036-9808-fb3812be61e1	0.75	39.25	35136.0						1900-01-01T00:00/1970-01-01T00:00				2480384	2480384	OCCURRENCE							CC_BY_4_0					2024-01-26T19:13:05.200Z		COUNTRY_DERIVED_FROM_COORDINATES;CONTINENT_DERIVED_FROM_COORDINATES;TAXON_MATCH_TAXON_ID_IGNORED
3868045056	00327ee4-9970-4aef-b51a-d6998ebcc249	1900/1970_89_52d	Animalia	Chordata	Aves	Accipitriformes	Accipitridae	Gyps	Gyps rueppellii		SPECIES	Gyps rueppellii (A.E.Brehm, 1852)	Gyps rueppellii (A.E.Brehm, 1852)		KE	52d		PRESENT		d8d6c888-92e7-4036-9808-fb3812be61e1	0.25	38.75	35230.0						1900-01-01T00:00/1970-01-01T00:00				2480384	2480384	OCCURRENCE							CC_BY_4_0					2024-01-26T19:13:05.197Z		COUNTRY_DERIVED_FROM_COORDINATES;CONTINENT_DERIVED_FROM_COORDINATES;TAXON_MATCH_TAXON_ID_IGNORED
3868045022	00327ee4-9970-4aef-b51a-d6998ebcc249	1970/1984_89_50d	Animalia	Chordata	Aves	Accipitriformes	Accipitridae	Gyps	Gyps rueppellii		SPECIES	Gyps rueppellii (A.E.Brehm, 1852)	Gyps rueppellii (A.E.Brehm, 1852)		KE	50d		PRESENT		d8d6c888-92e7-4036-9808-fb3812be61e1	0.25	36.75	35599.0						1970-01-01T00:00/1984-01-01T00:00				2480384	2480384	OCCURRENCE							CC_BY_4_0					2024-01-26T19:13:05.186Z		COUNTRY_DERIVED_FROM_COORDINATES;CONTINENT_DERIVED_FROM_COORDINATES;TAXON_MATCH_TAXON_ID_IGNORED
3868045020	00327ee4-9970-4aef-b51a-d6998ebcc249	1970/1984_89_50b	Animalia	Chordata	Aves	Accipitriformes	Accipitridae	Gyps	Gyps rueppellii		SPECIES	Gyps rueppellii (A.E.Brehm, 1852)	Gyps rueppellii (A.E.Brehm, 1852)		KE	50b		PRESENT		d8d6c888-92e7-4036-9808-fb3812be61e1	0.75	36.75	35599.0						1970-01-01T00:00/1984-01-01T00:00				2480384	2480384	OCCURRENCE							CC_BY_4_0					2024-01-26T19:13:05.188Z		COUNTRY_DERIVED_FROM_COORDINATES;CONTINENT_DERIVED_FROM_COORDINATES;TAXON_MATCH_TAXON_ID_IGNORED
3868045018	00327ee4-9970-4aef-b51a-d6998ebcc249	1970/1984_89_50a	Animalia	Chordata	Aves	Accipitriformes	Accipitridae	Gyps	Gyps rueppellii		SPECIES	Gyps rueppellii (A.E.Brehm, 1852)	Gyps rueppellii (A.E.Brehm, 1852)		KE	50a		PRESENT		d8d6c888-92e7-4036-9808-fb3812be61e1	0.75	36.25	35689.0						1970-01-01T00:00/1984-01-01T00:00				2480384	2480384	OCCURRENCE							CC_BY_4_0					2024-01-26T19:13:05.188Z		COUNTRY_DERIVED_FROM_COORDINATES;CONTINENT_DERIVED_FROM_COORDINATES;TAXON_MATCH_TAXON_ID_IGNORED
3868045017	00327ee4-9970-4aef-b51a-d6998ebcc249	1970/1984_89_50c	Animalia	Chordata	Aves	Accipitriformes	Accipitridae	Gyps	Gyps rueppellii		SPECIES	Gyps rueppellii (A.E.Brehm, 1852)	Gyps rueppellii (A.E.Brehm, 1852)		KE	50c		PRESENT		d8d6c888-92e7-4036-9808-fb3812be61e1	0.25	36.25	35689.0						1970-01-01T00:00/1984-01-01T00:00				2480384	2480384	OCCURRENCE							CC_BY_4_0					2024-01-26T19:13:05.187Z		COUNTRY_DERIVED_FROM_COORDINATES;CONTINENT_DERIVED_FROM_COORDINATES;TAXON_MATCH_TAXON_ID_IGNORED
3868044996	00327ee4-9970-4aef-b51a-d6998ebcc249	1970/1984_89_51a	Animalia	Chordata	Aves	Accipitriformes	Accipitridae	Gyps	Gyps rueppellii		SPECIES	Gyps rueppellii (A.E.Brehm, 1852)	Gyps rueppellii (A.E.Brehm, 1852)		KE	51a		PRESENT		d8d6c888-92e7-4036-9808-fb3812be61e1	0.75	37.25	35508.0						1970-01-01T00:00/1984-01-01T00:00				2480384	2480384	OCCURRENCE							CC_BY_4_0					2024-01-26T19:13:05.183Z		COUNTRY_DERIVED_FROM_COORDINATES;CONTINENT_DERIVED_FROM_COORDINATES;TAXON_MATCH_TAXON_ID_IGNORED
3868044994	00327ee4-9970-4aef-b51a-d6998ebcc249	1970/1984_89_51b	Animalia	Chordata	Aves	Accipitriformes	Accipitridae	Gyps	Gyps rueppellii		SPECIES	Gyps rueppellii (A.E.Brehm, 1852)	Gyps rueppellii (A.E.Brehm, 1852)		KE	51b		PRESENT		d8d6c888-92e7-4036-9808-fb3812be61e1	0.75	37.75	35416.0						1970-01-01T00:00/1984-01-01T00:00				2480384	2480384	OCCURRENCE							CC_BY_4_0					2024-01-26T19:13:05.181Z		COUNTRY_DERIVED_FROM_COORDINATES;CONTINENT_DERIVED_FROM_COORDINATES;TAXON_MATCH_TAXON_ID_IGNORED
3868044993	00327ee4-9970-4aef-b51a-d6998ebcc249	1970/1984_89_51c	Animalia	Chordata	Aves	Accipitriformes	Accipitridae	Gyps	Gyps rueppellii		SPECIES	Gyps rueppellii (A.E.Brehm, 1852)	Gyps rueppellii (A.E.Brehm, 1852)		KE	51c		PRESENT		d8d6c888-92e7-4036-9808-fb3812be61e1	0.25	37.25	35508.0						1970-01-01T00:00/1984-01-01T00:00				2480384	2480384	OCCURRENCE							CC_BY_4_0					2024-01-26T19:13:05.181Z		COUNTRY_DERIVED_FROM_COORDINATES;CONTINENT_DERIVED_FROM_COORDINATES;TAXON_MATCH_TAXON_ID_IGNORED
3868044987	00327ee4-9970-4aef-b51a-d6998ebcc249	1970/1984_89_51d	Animalia	Chordata	Aves	Accipitriformes	Accipitridae	Gyps	Gyps rueppellii		SPECIES	Gyps rueppellii (A.E.Brehm, 1852)	Gyps rueppellii (A.E.Brehm, 1852)		KE	51d		PRESENT		d8d6c888-92e7-4036-9808-fb3812be61e1	0.25	37.75	35416.0						1970-01-01T00:00/1984-01-01T00:00				2480384	2480384	OCCURRENCE							CC_BY_4_0					2024-01-26T19:13:05.180Z		COUNTRY_DERIVED_FROM_COORDINATES;CONTINENT_DERIVED_FROM_COORDINATES;TAXON_MATCH_TAXON_ID_IGNORED
3868044912	00327ee4-9970-4aef-b51a-d6998ebcc249	1970/1984_89_52a	Animalia	Chordata	Aves	Accipitriformes	Accipitridae	Gyps	Gyps rueppellii		SPECIES	Gyps rueppellii (A.E.Brehm, 1852)	Gyps rueppellii (A.E.Brehm, 1852)		KE	52a		PRESENT		d8d6c888-92e7-4036-9808-fb3812be61e1	0.75	38.25	35323.0						1970-01-01T00:00/1984-01-01T00:00				2480384	2480384	OCCURRENCE							CC_BY_4_0					2024-01-26T19:13:05.153Z		COUNTRY_DERIVED_FROM_COORDINATES;CONTINENT_DERIVED_FROM_COORDINATES;TAXON_MATCH_TAXON_ID_IGNORED
3868044911	00327ee4-9970-4aef-b51a-d6998ebcc249	1970/1984_89_52c	Animalia	Chordata	Aves	Accipitriformes	Accipitridae	Gyps	Gyps rueppellii		SPECIES	Gyps rueppellii (A.E.Brehm, 1852)	Gyps rueppellii (A.E.Brehm, 1852)		KE	52c		PRESENT		d8d6c888-92e7-4036-9808-fb3812be61e1	0.25	38.25	35323.0						1970-01-01T00:00/1984-01-01T00:00				2480384	2480384	OCCURRENCE							CC_BY_4_0					2024-01-26T19:13:05.152Z		COUNTRY_DERIVED_FROM_COORDINATES;CONTINENT_DERIVED_FROM_COORDINATES;TAXON_MATCH_TAXON_ID_IGNORED
3868044909	00327ee4-9970-4aef-b51a-d6998ebcc249	1970/1984_89_52b	Animalia	Chordata	Aves	Accipitriformes	Accipitridae	Gyps	Gyps rueppellii		SPECIES	Gyps rueppellii (A.E.Brehm, 1852)	Gyps rueppellii (A.E.Brehm, 1852)		KE	52b		PRESENT		d8d6c888-92e7-4036-9808-fb3812be61e1	0.75	38.75	35230.0						1970-01-01T00:00/1984-01-01T00:00				2480384	2480384	OCCURRENCE							CC_BY_4_0					2024-01-26T19:13:05.151Z		COUNTRY_DERIVED_FROM_COORDINATES;CONTINENT_DERIVED_FROM_COORDINATES;TAXON_MATCH_TAXON_ID_IGNORED
3868043103	00327ee4-9970-4aef-b51a-d6998ebcc249	1970/1984_89_26d	Animalia	Chordata	Aves	Accipitriformes	Accipitridae	Gyps	Gyps rueppellii		SPECIES	Gyps rueppellii (A.E.Brehm, 1852)	Gyps rueppellii (A.E.Brehm, 1852)		KE	26d		PRESENT		d8d6c888-92e7-4036-9808-fb3812be61e1	2.25	36.75	35599.0						1970-01-01T00:00/1984-01-01T00:00				2480384	2480384	OCCURRENCE							CC_BY_4_0					2024-01-26T19:13:04.445Z		COUNTRY_DERIVED_FROM_COORDINATES;CONTINENT_DERIVED_FROM_COORDINATES;TAXON_MATCH_TAXON_ID_IGNORED
3868043101	00327ee4-9970-4aef-b51a-d6998ebcc249	1970/1984_89_26b	Animalia	Chordata	Aves	Accipitriformes	Accipitridae	Gyps	Gyps rueppellii		SPECIES	Gyps rueppellii (A.E.Brehm, 1852)	Gyps rueppellii (A.E.Brehm, 1852)		KE	26b		PRESENT		d8d6c888-92e7-4036-9808-fb3812be61e1	2.75	36.75	35599.0						1970-01-01T00:00/1984-01-01T00:00				2480384	2480384	OCCURRENCE							CC_BY_4_0					2024-01-26T19:13:04.445Z		COUNTRY_DERIVED_FROM_COORDINATES;CONTINENT_DERIVED_FROM_COORDINATES;TAXON_MATCH_TAXON_ID_IGNORED
3868043079	00327ee4-9970-4aef-b51a-d6998ebcc249	1970/1984_89_27a	Animalia	Chordata	Aves	Accipitriformes	Accipitridae	Gyps	Gyps rueppellii		SPECIES	Gyps rueppellii (A.E.Brehm, 1852)	Gyps rueppellii (A.E.Brehm, 1852)		KE	27a		PRESENT		d8d6c888-92e7-4036-9808-fb3812be61e1	2.75	37.25	35508.0						1970-01-01T00:00/1984-01-01T00:00				2480384	2480384	OCCURRENCE							CC_BY_4_0					2024-01-26T19:13:04.440Z		COUNTRY_DERIVED_FROM_COORDINATES;CONTINENT_DERIVED_FROM_COORDINATES;TAXON_MATCH_TAXON_ID_IGNORED
3868043078	00327ee4-9970-4aef-b51a-d6998ebcc249	1970/1984_89_27d	Animalia	Chordata	Aves	Accipitriformes	Accipitridae	Gyps	Gyps rueppellii		SPECIES	Gyps rueppellii (A.E.Brehm, 1852)	Gyps rueppellii (A.E.Brehm, 1852)		KE	27d		PRESENT		d8d6c888-92e7-4036-9808-fb3812be61e1	2.25	37.75	35416.0						1970-01-01T00:00/1984-01-01T00:00				2480384	2480384	OCCURRENCE							CC_BY_4_0					2024-01-26T19:13:04.442Z		COUNTRY_DERIVED_FROM_COORDINATES;CONTINENT_DERIVED_FROM_COORDINATES;TAXON_MATCH_TAXON_ID_IGNORED
3868043076	00327ee4-9970-4aef-b51a-d6998ebcc249	1970/1984_89_27c	Animalia	Chordata	Aves	Accipitriformes	Accipitridae	Gyps	Gyps rueppellii		SPECIES	Gyps rueppellii (A.E.Brehm, 1852)	Gyps rueppellii (A.E.Brehm, 1852)		KE	27c		PRESENT		d8d6c888-92e7-4036-9808-fb3812be61e1	2.25	37.25	35508.0						1970-01-01T00:00/1984-01-01T00:00				2480384	2480384	OCCURRENCE							CC_BY_4_0					2024-01-26T19:13:04.441Z		COUNTRY_DERIVED_FROM_COORDINATES;CONTINENT_DERIVED_FROM_COORDINATES;TAXON_MATCH_TAXON_ID_IGNORED
3868042655	00327ee4-9970-4aef-b51a-d6998ebcc249	1970/1984_89_17c	Animalia	Chordata	Aves	Accipitriformes	Accipitridae	Gyps	Gyps rueppellii		SPECIES	Gyps rueppellii (A.E.Brehm, 1852)	Gyps rueppellii (A.E.Brehm, 1852)		KE	17c		PRESENT		d8d6c888-92e7-4036-9808-fb3812be61e1	3.25	39.25	35136.0						1970-01-01T00:00/1984-01-01T00:00				2480384	2480384	OCCURRENCE							CC_BY_4_0					2024-01-26T19:13:04.318Z		COUNTRY_DERIVED_FROM_COORDINATES;CONTINENT_DERIVED_FROM_COORDINATES;TAXON_MATCH_TAXON_ID_IGNORED
3868042650	00327ee4-9970-4aef-b51a-d6998ebcc249	1970/1984_89_19a	Animalia	Chordata	Aves	Accipitriformes	Accipitridae	Gyps	Gyps rueppellii		SPECIES	Gyps rueppellii (A.E.Brehm, 1852)	Gyps rueppellii (A.E.Brehm, 1852)		KE	19a		PRESENT		d8d6c888-92e7-4036-9808-fb3812be61e1	3.75	41.25	34755.0						1970-01-01T00:00/1984-01-01T00:00				2480384	2480384	OCCURRENCE							CC_BY_4_0					2024-01-26T19:13:04.336Z		COUNTRY_DERIVED_FROM_COORDINATES;CONTINENT_DERIVED_FROM_COORDINATES;TAXON_MATCH_TAXON_ID_IGNORED
3868042623	00327ee4-9970-4aef-b51a-d6998ebcc249	1970/1984_89_16c	Animalia	Chordata	Aves	Accipitriformes	Accipitridae	Gyps	Gyps rueppellii		SPECIES	Gyps rueppellii (A.E.Brehm, 1852)	Gyps rueppellii (A.E.Brehm, 1852)		KE	16c		PRESENT		d8d6c888-92e7-4036-9808-fb3812be61e1	3.25	38.25	35323.0						1970-01-01T00:00/1984-01-01T00:00				2480384	2480384	OCCURRENCE							CC_BY_4_0					2024-01-26T19:13:04.327Z		COUNTRY_DERIVED_FROM_COORDINATES;CONTINENT_DERIVED_FROM_COORDINATES;TAXON_MATCH_TAXON_ID_IGNORED
3868042420	00327ee4-9970-4aef-b51a-d6998ebcc249	1970/1984_89_14d	Animalia	Chordata	Aves	Accipitriformes	Accipitridae	Gyps	Gyps rueppellii		SPECIES	Gyps rueppellii (A.E.Brehm, 1852)	Gyps rueppellii (A.E.Brehm, 1852)		KE	14d		PRESENT		d8d6c888-92e7-4036-9808-fb3812be61e1	3.25	36.75	35599.0						1970-01-01T00:00/1984-01-01T00:00				2480384	2480384	OCCURRENCE							CC_BY_4_0					2024-01-26T19:13:04.272Z		COUNTRY_DERIVED_FROM_COORDINATES;CONTINENT_DERIVED_FROM_COORDINATES;TAXON_MATCH_TAXON_ID_IGNORED
3868042396	00327ee4-9970-4aef-b51a-d6998ebcc249	1970/1984_89_15b	Animalia	Chordata	Aves	Accipitriformes	Accipitridae	Gyps	Gyps rueppellii		SPECIES	Gyps rueppellii (A.E.Brehm, 1852)	Gyps rueppellii (A.E.Brehm, 1852)		KE	15b		PRESENT		d8d6c888-92e7-4036-9808-fb3812be61e1	3.75	37.75	35416.0						1970-01-01T00:00/1984-01-01T00:00				2480384	2480384	OCCURRENCE							CC_BY_4_0					2024-01-26T19:13:04.267Z		COUNTRY_DERIVED_FROM_COORDINATES;CONTINENT_DERIVED_FROM_COORDINATES;TAXON_MATCH_TAXON_ID_IGNORED
3868042394	00327ee4-9970-4aef-b51a-d6998ebcc249	1970/1984_89_15a	Animalia	Chordata	Aves	Accipitriformes	Accipitridae	Gyps	Gyps rueppellii		SPECIES	Gyps rueppellii (A.E.Brehm, 1852)	Gyps rueppellii (A.E.Brehm, 1852)		KE	15a		PRESENT		d8d6c888-92e7-4036-9808-fb3812be61e1	3.75	37.25	35508.0						1970-01-01T00:00/1984-01-01T00:00				2480384	2480384	OCCURRENCE							CC_BY_4_0					2024-01-26T19:13:04.267Z		COUNTRY_DERIVED_FROM_COORDINATES;CONTINENT_DERIVED_FROM_COORDINATES;TAXON_MATCH_TAXON_ID_IGNORED
3868042392	00327ee4-9970-4aef-b51a-d6998ebcc249	1970/1984_89_15d	Animalia	Chordata	Aves	Accipitriformes	Accipitridae	Gyps	Gyps rueppellii		SPECIES	Gyps rueppellii (A.E.Brehm, 1852)	Gyps rueppellii (A.E.Brehm, 1852)		KE	15d		PRESENT		d8d6c888-92e7-4036-9808-fb3812be61e1	3.25	37.75	35416.0						1970-01-01T00:00/1984-01-01T00:00				2480384	2480384	OCCURRENCE							CC_BY_4_0					2024-01-26T19:13:04.268Z		COUNTRY_DERIVED_FROM_COORDINATES;CONTINENT_DERIVED_FROM_COORDINATES;TAXON_MATCH_TAXON_ID_IGNORED
3868042335	00327ee4-9970-4aef-b51a-d6998ebcc249	1970/1984_89_13b	Animalia	Chordata	Aves	Accipitriformes	Accipitridae	Gyps	Gyps rueppellii		SPECIES	Gyps rueppellii (A.E.Brehm, 1852)	Gyps rueppellii (A.E.Brehm, 1852)		KE	13b		PRESENT		d8d6c888-92e7-4036-9808-fb3812be61e1	3.75	35.75	35779.0						1970-01-01T00:00/1984-01-01T00:00				2480384	2480384	OCCURRENCE							CC_BY_4_0					2024-01-26T19:13:04.268Z		COUNTRY_DERIVED_FROM_COORDINATES;CONTINENT_DERIVED_FROM_COORDINATES;TAXON_MATCH_TAXON_ID_IGNORED
3868042332	00327ee4-9970-4aef-b51a-d6998ebcc249	1970/1984_89_13d	Animalia	Chordata	Aves	Accipitriformes	Accipitridae	Gyps	Gyps rueppellii		SPECIES	Gyps rueppellii (A.E.Brehm, 1852)	Gyps rueppellii (A.E.Brehm, 1852)		KE	13d		PRESENT		d8d6c888-92e7-4036-9808-fb3812be61e1	3.25	35.75	35779.0						1970-01-01T00:00/1984-01-01T00:00				2480384	2480384	OCCURRENCE							CC_BY_4_0					2024-01-26T19:13:04.267Z		COUNTRY_DERIVED_FROM_COORDINATES;CONTINENT_DERIVED_FROM_COORDINATES;TAXON_MATCH_TAXON_ID_IGNORED
